# Supplementary material for: Adenosinergic Signalling in Cervical Cancer Microenvironment
Source: Expert Rev Mol Med. 2025 Jan 7;27:e5. doi: 10.1017/erm.2024.30 (PMC11707834; doi:10.1017/erm.2024.30)
Supplement: Iser et al. supplementary material [file S1462399424000309sup001.zip]

Archive with 10 entries (10 files):
- Methods_Suppl.docx
- Table S1.docx
- Table S2.docx
- Table S3.docx
- Table S4.docx
- Table S5.docx
- Table S6.docx
- Figure S1_FIGO.tiff
- Figure S2_LNM.tiff
- Figure S3_ADK.tiff
